# Supplementary material for: Multiplexed digital spatial profiling of invasive breast tumors from Black and White women
Source: Mol Oncol. 2021 Jun 10;16(1):54–68. doi: 10.1002/1878-0261.13017 (PMC8732343; doi:10.1002/1878-0261.13017)
Supplement: Supplementary file 9 — Table S5. Median analyte scores (IQR) for Black and white women. ANOVA was conducted on the associations between race and marker values, without adjustment for other factors. The main effect of race was tested using sum of squares by F‐test. Model assumptions were checked using QQ plot and residual plots and P‐values were corrected for FDR and reported as q‐values using Benjamini‐Hochberg method to account for multiple testing. [file MOL2-16-54-s002.xlsx]

## Sheet: Adjusted
Supplemental Table 4. Median analyte scores (IQR) for Black and white women. ANCOVA was conducted on the associations between race and marker values, adjusted for breast cancer subtype, grade, and BMI. The main effect of race was tested using sum of squares by F-test. Model assumptions were checked using QQ plot and residual plots and p-values were corrected for false discovery rate (FDR) and rep…
	Stroma			Tumor
Markers	Black	white	Q_FDR	Black	white	Q_FDR
B7_H3	34.62 (35.66)	61.71 (81.8)	0.00574521	29.35 (37.09)	51.01 (70.37)	0.00185343
Bcl_2	9.17 (6)	8.76 (7.24)	0.687532	17.19 (29.23)	27.5 (30.92)	0.247237
Beta_2_microglobulin	9.78 (9.46)	9.04 (7.3)	0.928664	6.97 (8.55)	5.75 (5.91)	0.923305
CD11c	25.9 (23.97)	21.03 (17.35)	0.494139	10.73 (7.25)	9.61 (4.96)	0.635627
CD127	30.22 (22)	31.84 (18.67)	0.219287	66.65 (59.18)	76.64 (48.88)	0.247237
CD14	26.38 (45.43)	26.76 (32.8)	0.494139	12.99 (21.43)	15.86 (12.74)	0.930512
CD25	2.12 (2.73)	3.41 (2.3)	0.696988	3.64 (3.67)	4.2 (2.44)	0.460491
CD3	7.11 (9.65)	6.19 (5.88)	0.679651	2.12 (2.05)	2.12 (1.05)	0.811083
CD34	20.12 (23.53)	27.94 (22.68)	0.219287	9.22 (10.51)	10.81 (7.93)	0.923305
CD4	15.61 (12.51)	11.03 (12.51)	0.696988	6.37 (4.88)	4.91 (3.9)	0.851972
CD40	5.68 (5.67)	4.67 (4.91)	0.928664	2.12 (1.95)	2.12 (1.46)	0.769389
CD44	159.95 (238.17)	165.41 (185.99)	0.219287	138.17 (211.48)	129.74 (281.32)	0.143144
CD45	44.41 (72.95)	33.13 (38.23)	0.275593	16.21 (20.72)	11.92 (7.48)	0.635627
CD45RO	5.4 (6.69)	6.26 (4.52)	0.696988	4.33 (4.99)	5.58 (3.41)	0.635627
CD56	3.25 (1.5)	3.09 (1.86)	0.965525	2.12 (1.54)	3.16 (1.76)	0.811083
CD68	41.63 (36.51)	36.48 (30.83)	0.878798	19.14 (12.65)	17.06 (10.75)	0.922841
CD8	12.78 (12.6)	12.36 (15.2)	0.90924	7.57 (4.98)	6.98 (3.5)	0.811083
CTLA4	5.75 (5.5)	7.82 (7.82)	0.275593	5.93 (4.38)	5.96 (4.46)	0.540958
EpCAM	16.39 (27.13)	18.23 (19.13)	0.219287	104.52 (149.87)	84 (143.67)	0.811083
ER_alpha	3.04 (6.34)	4.28 (5.78)	0.905342	16.59 (63.18)	39.9 (82.28)	0.811083
FAPalpha	6.08 (6.33)	8.01 (10.45)	0.219287	3.06 (3.38)	4.28 (3.12)	0.630903
Fibronectin	162.47 (111.57)	203.2 (115.01)	0.905342	34.66 (31.18)	38.01 (52.48)	0.421529
GZMB	15.05 (13.81)	15.35 (13.69)	0.246426	14.38 (11.42)	15.37 (7.81)	0.376906
Her2_ErbB2	3.08 (2.93)	3.79 (5.39)	0.696988	9.82 (20.36)	15 (33.43)	0.635627
HLA_DR	40.95 (51.29)	34.59 (26.91)	0.494139	16.09 (17.25)	13.99 (10.86)	0.923305
Ki_67	6.18 (5.65)	5.11 (4.29)	0.871247	15.15 (21.74)	12.46 (12.28)	0.314818
NY_ESO_1	3.89 (2.88)	4.15 (1.9)	0.413478	7.69 (6.75)	8.42 (5.67)	0.923305
OX40L	3.99 (3.83)	3.73 (3.48)	0.246426	3.93 (4.94)	3.73 (4.46)	0.811083
PanCk	19.07 (25.14)	25.68 (34.42)	0.696988	383.22 (460.18)	485.18 (282.99)	0.635627
S100B	15.2 (27.86)	9.47 (18.95)	0.494139	9.86 (29.85)	6.18 (10.57)	0.635627
SMA	1060.7 (911.28)	1485.74 (1165.44)	0.219287	398.91 (396.91)	392.38 (380.28)	0.851972
STING	14.92 (12.56)	16.02 (12.05)	0.928664	11.67 (10.58)	11.02 (7.56)	0.811083
Tim_3	27.91 (15.22)	33.24 (19.89)	0.270684	27.43 (22.35)	29.17 (22.98)	0.811083

## Sheet: Unadjusted
Supplemental Table 5. Median analyte scores (IQR) for Black and white women. ANOVA was conducted on the associations between race and marker values, without adjustment for other factors. The main effect of race was tested using sum of squares by F-test. Model assumptions were checked using QQ plot and residual plots and p-values were corrected for false discovery rate (FDR) and reported as q-valu…
	Stroma			Tumor
Markers	Black	white	Q_FDR	Black	white	Q_FDR
B7_H3	34.62 (35.66)	61.71 (81.8)	0.00353949	29.35 (37.09)	51.01 (70.37)	0.0137797
Bcl_2	9.17 (6)	8.76 (7.24)	0.861812	17.19 (29.23)	27.5 (30.92)	0.189534
Beta_2_microglobulin	9.78 (9.46)	9.04 (7.3)	0.321182	6.97 (8.55)	5.75 (5.91)	0.410067
CD11c	25.9 (23.97)	21.03 (17.35)	0.199047	10.73 (7.25)	9.61 (4.96)	0.0697679
CD127	30.22 (22)	31.84 (18.67)	0.606405	66.65 (59.18)	76.64 (48.88)	0.496567
CD14	26.38 (45.43)	26.76 (32.8)	0.982352	12.99 (21.43)	15.86 (12.74)	0.496567
CD25	2.12 (2.73)	3.41 (2.3)	0.873546	3.64 (3.67)	4.2 (2.44)	0.847171
CD3	7.11 (9.65)	6.19 (5.88)	0.241064	2.12 (2.05)	2.12 (1.05)	0.314452
CD34	20.12 (23.53)	27.94 (22.68)	0.271906	9.22 (10.51)	10.81 (7.93)	0.75495
CD4	15.61 (12.51)	11.03 (12.51)	0.280705	6.37 (4.88)	4.91 (3.9)	0.314452
CD40	5.68 (5.67)	4.67 (4.91)	0.387304	2.12 (1.95)	2.12 (1.46)	0.847171
CD44	159.95 (238.17)	165.41 (185.99)	0.759514	138.17 (211.48)	129.74 (281.32)	0.496567
CD45	44.41 (72.95)	33.13 (38.23)	0.0307323	16.21 (20.72)	11.92 (7.48)	0.0635722
CD45RO	5.4 (6.69)	6.26 (4.52)	0.387304	4.33 (4.99)	5.58 (3.41)	0.496567
CD56	3.25 (1.5)	3.09 (1.86)	0.982352	2.12 (1.54)	3.16 (1.76)	0.83633
CD68	41.63 (36.51)	36.48 (30.83)	0.66746	19.14 (12.65)	17.06 (10.75)	0.428387
CD8	12.78 (12.6)	12.36 (15.2)	0.650291	7.57 (4.98)	6.98 (3.5)	0.314452
CTLA4	5.75 (5.5)	7.82 (7.82)	0.848158	5.93 (4.38)	5.96 (4.46)	0.740672
EpCAM	16.39 (27.13)	18.23 (19.13)	0.982352	104.52 (149.87)	84 (143.67)	0.428387
ER_alpha	3.04 (6.34)	4.28 (5.78)	0.873546	16.59 (63.18)	39.9 (82.28)	0.304181
FAPalpha	6.08 (6.33)	8.01 (10.45)	0.182118	3.06 (3.38)	4.28 (3.12)	0.375294
Fibronectin	162.47 (111.57)	203.2 (115.01)	0.271906	34.66 (31.18)	38.01 (52.48)	0.272688
GZMB	15.05 (13.81)	15.35 (13.69)	0.321182	14.38 (11.42)	15.37 (7.81)	0.83633
Her2_ErbB2	3.08 (2.93)	3.79 (5.39)	0.606405	9.82 (20.36)	15 (33.43)	0.492664
HLA_DR	40.95 (51.29)	34.59 (26.91)	0.271906	16.09 (17.25)	13.99 (10.86)	0.673762
Ki_67	6.18 (5.65)	5.11 (4.29)	0.578834	15.15 (21.74)	12.46 (12.28)	0.525512
NY_ESO_1	3.89 (2.88)	4.15 (1.9)	0.981101	7.69 (6.75)	8.42 (5.67)	0.410067
OX40L	3.99 (3.83)	3.73 (3.48)	0.955063	3.93 (4.94)	3.73 (4.46)	0.932382
PanCk	19.07 (25.14)	25.68 (34.42)	0.982352	383.22 (460.18)	485.18 (282.99)	0.58668
S100B	15.2 (27.86)	9.47 (18.95)	0.873546	9.86 (29.85)	6.18 (10.57)	0.932382
SMA	1060.7 (911.28)	1485.74 (1165.44)	0.117322	398.91 (396.91)	392.38 (380.28)	0.83633
STING	14.92 (12.56)	16.02 (12.05)	0.861812	11.67 (10.58)	11.02 (7.56)	0.496567
Tim_3	27.91 (15.22)	33.24 (19.89)	0.271906	27.43 (22.35)	29.17 (22.98)	0.740672
